# Supplementary material for: DNA methylation and genetic degeneration of the Y chromosome in the dioecious plant Silene latifolia
Source: BMC Genomics. 2018 Jul 16;19:540. doi: 10.1186/s12864-018-4936-y (PMC6048894; doi:10.1186/s12864-018-4936-y)
Supplement: Supplementary file 1 — Expression and methylation enrichment data. This is an excel file with the expression and methylation graphs belonging to the different genes under analysis in this work. There is also included an expression correlation plot between Silene latifolia and Silene vulgaris. (XLSX 156 kb) [file 12864_2018_4936_MOESM1_ESM.xlsx]

## Sheet: SlAP3, SvAP3 Expression
									S. latifolia X:Y allele percentage
									S. latifolia vegetative ♂ X	0.2277
									S. latifolia vegetative ♂ Y	0.7723
									S. latifolia flowering ♂ X	0.7077
									S. latifolia flowering ♂ Y	0.2923
									S. latifolia flower buds ♂ X	0.4356
									S. latifolia flower buds ♂ Y	0.5644

## Sheet: SlAP3, SvAP3 Methylation
S. latifolia X:Y allele percentage
S. latifolia exon ♂ X	0.625
S. latifolia exon ♂ Y	0.375

## Sheet: Sl4, Sv4 Expression
									S. latifolia X:Y allele percentage
									S. latifolia vegetative ♂ X	0.3293
									S. latifolia vegetative ♂ Y	0.6707
									S. latifolia flowering ♂ X	0.2033
									S. latifolia flowering ♂ Y	0.7967
									S. latifolia flower buds ♂ X	0.4211
									S. latifolia flower buds ♂ Y	0.5789

## Sheet: Sl4, Sv4 Methylation
S. latifolia X:Y allele percentage
S. latifolia exon ♂ X	0.4781
S. latifolia exon ♂ Y	0.5219

## Sheet: Sl7, Sv7 Expression
									S. latifolia X:Y allele percentage
									S. latifolia vegetative ♂ X	0.7991
									S. latifolia vegetative ♂ Y	0.2009
									S. latifolia flowering ♂ X	0.8528
									S. latifolia flowering ♂ Y	0.1472
									S. latifolia flower buds ♂ X	0.7658
									S. latifolia flower buds ♂ Y	0.2342

## Sheet: Sl7, Sv7 Methylation
S. latifolia X:Y allele percentage
S. latifolia exon ♂ X	0.7332
S. latifolia exon ♂ Y	0.2668

## Sheet: SlDD44, SvDD44 Expression
									S. latifolia X:Y allele percentage
									S. latifolia vegetative ♂ X	0.6753
									S. latifolia vegetative ♂ Y	0.3246
									S. latifolia flowering ♂ X	0.6577
									S. latifolia flowering ♂ Y	0.3422
									S. latifolia flower buds ♂ X	0.6534
									S. latifolia flower buds ♂ Y	0.3465

## Sheet: SlDD44, SvDD44 Methylation
S. latifolia X:Y allele percentage
S. latifolia exon ♂ X	0.4832
S. latifolia exon ♂ Y	0.5168

## Sheet: Sl3, Sv3 Expression
									S. latifolia X:Y allele percentage
									S. latifolia vegetative ♂ X	0.6646
									S. latifolia vegetative ♂ Y	0.3354
									S. latifolia flowering ♂ X	0.6476
									S. latifolia flowering ♂ Y	0.3524
									S. latifolia flower buds ♂ X	0.6828
									S. latifolia flower buds ♂ Y	0.3172

## Sheet: Sl3, Sv3 Methylation
S. latifolia X:Y allele percentage
S. latifolia exon ♂ X	0.3488
S. latifolia exon ♂ Y	0.6512

[truncated: 2 more sheets: SlSs, SvSs Expression, SlSs, SvSs Methylation]
