# Supplementary material for: DNA methylation and genetic degeneration of the Y chromosome in the dioecious plant Silene latifolia
Source: BMC Genomics. 2018 Jul 16;19:540. doi: 10.1186/s12864-018-4936-y (PMC6048894; doi:10.1186/s12864-018-4936-y)
Supplement: Supplementary file 2 — Gene sequence similarity. This is an excel file including the percentage of similarity when comparing the same region (e.g. promoter) of a gene in Silene vulgaris and in Silene latifolia X and Y alleles. (XLSX 16 kb) [file 12864_2018_4936_MOESM2_ESM.xlsx]

## Sheet: SlAP3, SvAP3
Percentage of similarity
Promoter
	SlAP3Y	SvAP3	SlAP3X
SlAP3Y		63.98	78.71
SvAP3	63.98		82.57
SlAP3X	78.71	82.57
Intron
	SvAP3	SlAP3X	SlAP3Y
SvAP3		68.06	42.94
SlAP3X	68.06		47.46
SlAP3Y	42.94	47.46

## Sheet: Sl4, Sv4
Percentage of similarity
Promoter
	Sv4	SlX4	SlY4
Sv4		69.88	67.53
SlX4	69.88		66.78
SlY4	67.53	66.78
Intron
	Sv4	SlY4	SlX4
Sv4		59.19	58.77
SlY4	59.19		63.86
SlX4	58.77	63.86

## Sheet: Sl7, Sv7
Percentage of similarity
Promoter
	SlX7	Sv7	SlY7
SlX7		55.13	42.8
Sv7	55.13		43.35
SlY7	42.8	43.35
Intron
	SlX7	SlY7	Sv7
SlX7		71.51	67.92
SlY7	71.51		61.27
Sv7	67.92	61.27

## Sheet: SlDD44, SvDD44
Percentage of similarity
Promoter
	SlDD44X	SvDD44	SlDD44Y
SlDD44X		57.2	51.24
SvDD44	57.2		57.59
SlDD44Y	51.24	57.59
Intron
	SlDD44X	SvDD44	SlDD44Y
SlDD44X		81.67	91.13
SvDD44	81.67		81.97
SlDD44Y	91.13	81.97

## Sheet: Sl3, Sv3
Percentage of similarity
Promoter
	SlY3	SlX3	Sv3
SlY3		62.26	58.19
SlX3	62.26		57.95
Sv3	58.19	57.95
Intron
	SlY3	SlX3	Sv3
SlY3		58.09	50.64
SlX3	58.09		59.29
Sv3	50.64	59.29

## Sheet: SlSs, SvSs
Percentage of similarity
Promoter
	SlssX	Svss	SlssY
SlssX		57.59	51.38
Svss	57.59		45.99
SlssY	51.38	45.99
Intron
	SlssX	SlssY	Svss
SlssX		69.98	76.65
SlssY	69.98		62.96
Svss	76.65	62.96
