# Supplementary material for: DNA methylation and genetic degeneration of the Y chromosome in the dioecious plant Silene latifolia
Source: BMC Genomics. 2018 Jul 16;19:540. doi: 10.1186/s12864-018-4936-y (PMC6048894; doi:10.1186/s12864-018-4936-y)
Supplement: Supplementary file 3 — Bisulfite sequencing analysis. This is an excel file with the data of sodium bisulfite sequencing analysis from those regions in the different genes with a significant enrichment in the MeDIP experiment. These data were obtained to support the positive results in the MeDIP to confirm the methylation enrichment. A general methylation context plot is also included. (XLSX 16980 kb) [file 12864_2018_4936_MOESM3_ESM.xlsx]

## Sheet: NvSl3XP
overall statistics
CG	total methylated=80%	total unmethylated=20%	total=90
CHG	total methylated=100%	total unmethylated=0%	total=30
CHH	total methylated=95.70%	total unmethylated=4.29%	total=2399
All	total methylated=95.196%	total unmethylated=4.803%	total=2519
Position	Number of unmethylated C	Fraction methylated C	Sample number	site-type
1	22	0.241	29	CHH
13	15	0.5	30	CHH
24	11	0.633	30	CHH
27	0	1	30	CHH
31	0	1	30	CHH
32	0	1	30	CHH
34	0	1	30	CHH
41	0	1	30	CHH
48	0	1	30	CHH
58	0	1	30	CHH
59	0	1	30	CHH
60	0	1	30	CHH
62	0	1	30	CHH
65	0	1	30	CHH
76	0	1	30	CHH
95	0	1	30	CHH
129	0	1	30	CHH
133	0	1	30	CHH
138	0	1	30	CHH
139	0	1	30	CHH
158	0	1	30	CHH
174	0	1	30	CHH
197	0	1	30	CHH
201	0	1	30	CHH
208	0	1	30	CHH
215	0	1	30	CHH
216	0	1	30	CHH
219	0	1	30	CHH
220	0	1	30	CHH
227	0	1	30	CHH
231	0	1	30	CHH
233	0	1	30	CHH
241	0	1	30	CHH
242	0	1	30	CHH
258	0	1	30	CHH
267	1	0.966	30	CHH
269	0	1	30	CHH
270	0	1	30	CHH
279	0	1	30	CHH
284	0	1	30	CHH
291	0	1	30	CHH
292	0	1	30	CHH
294	0	1	30	CHH
295	0	1	30	CHH
300	0	1	30	CHH
301	0	1	30	CHH
306	0	1	30	CHH
308	0	1	30	CHH
309	0	1	30	CHH
312	0	1	30	CHH
315	0	1	30	CHH
320	0	1	30	CHH
321	1	0.966	30	CHH
323	0	1	30	CHH
324	0	1	30	CHH
333	0	1	30	CHH
334	0	1	30	CHH
335	0	1	30	CHH
338	0	1	30	CHH
341	0	1	30	CHH
342	0	1	30	CHH
344	0	1	30	CHH
345	0	1	30	CHH
348	0	1	30	CHH
352	0	1	30	CHH
353	0	1	30	CHH
355	0	1	30	CHH
356	0	1	30	CHH
357	0	1	30	CHH
358	0	1	30	CHH
359	1	0.966	30	CHH
362	0	1	30	CHH
363	0	1	30	CHH
365	16	0.466	30	CHH
368	8	0.733	30	CHH
371	4	0.866	30	CHH
374	9	0.7	30	CHH
385	7	0.766	30	CHH
386	4	0.866	30	CHH
387	4	0.866	30	CHH
330	0	1	30	CG
377	10	0.666	30	CG
380	8	0.733	30	CG
245	0	1	30	CHG

## Sheet: NvSl4YP
overall statistics
CG	total methylated=0%	total unmethylated=100%	total=150
CHG	total methylated=4.89%	total unmethylated=95.10%	total=388
CHH	total methylated=27.23%	total unmethylated=72.76%	total=2769
All	total methylated=23.374%	total unmethylated=76.625%	total=3307
Position	Number of unmethylated C	Fraction methylated C	Sample number	site-type
18	14	0.533	30	CHH
28	3	0.9	30	CHH
32	22	0.266	30	CHH
34	1	0.966	30	CHH
35	2	0.933	30	CHH
39	16	0.466	30	CHH
40	21	0.3	30	CHH
45	24	0.2	30	CHH
46	7	0.766	30	CHH
47	1	0.966	30	CHH
49	8	0.733	30	CHH
50	7	0.766	30	CHH
53	11	0.633	30	CHH
54	9	0.7	30	CHH
58	5	0.833	30	CHH
60	3	0.9	30	CHH
76	0	1	30	CHH
77	0	1	30	CHH
81	0	1	30	CHH
82	1	0.966	30	CHH
88	3	0.9	30	CHH
90	0	1	30	CHH
91	0	1	30	CHH
94	0	1	30	CHH
95	0	1	30	CHH
99	11	0.633	30	CHH
101	17	0.433	30	CHH
102	20	0.333	30	CHH
103	25	0.166	30	CHH
104	14	0.533	30	CHH
127	30	0	30	CHH
138	30	0	30	CHH
140	29	0.033	30	CHH
147	30	0	30	CHH
153	30	0	30	CHH
189	29	0.033	30	CHH
191	28	0.066	30	CHH
194	30	0	30	CHH
199	14	0.066	15	CHH
210	30	0	30	CHH
213	30	0	30	CHH
219	30	0	30	CHH
227	30	0	30	CHH
230	30	0	30	CHH
231	30	0	30	CHH
235	30	0	30	CHH
239	30	0	30	CHH
240	30	0	30	CHH
249	30	0	30	CHH
252	30	0	30	CHH
261	30	0	30	CHH
264	28	0	28	CHH
268	30	0	30	CHH
270	30	0	30	CHH
275	30	0	30	CHH
292	30	0	30	CHH
295	30	0	30	CHH
305	30	0	30	CHH
307	30	0	30	CHH
308	30	0	30	CHH
311	30	0	30	CHH
312	29	0	29	CHH
316	29	0.033	30	CHH
318	30	0	30	CHH
319	30	0	30	CHH
322	30	0	30	CHH
323	30	0	30	CHH
326	29	0.033	30	CHH
327	29	0.033	30	CHH
329	28	0	28	CHH
334	30	0	30	CHH
338	30	0	30	CHH
341	30	0	30	CHH
346	30	0	30	CHH
348	30	0	30	CHH
352	30	0	30	CHH
353	30	0	30	CHH
354	30	0	30	CHH
355	30	0	30	CHH
356	30	0	30	CHH
363	30	0	30	CHH
365	30	0	30	CHH
366	30	0	30	CHH
367	30	0	30	CHH
370	29	0.033	30	CHH
374	30	0	30	CHH
376	29	0	29	CHH
385	15	0.5	30	CHH
386	14	0.533	30	CHH
396	15	0.5	30	CHH
405	15	0.5	30	CHH
411	15	0.5	30	CHH
412	16	0.466	30	CHH
129	30	0	30	CG
136	30	0	30	CG
145	30	0	30	CG
164	30	0	30	CG
336	30	0	30	CG
105	29	0	29	CHG
135	29	0.033	30	CHG
156	30	0	30	CHG
182	29	0	29	CHG
201	30	0	30	CHG
277	29	0.033	30	CHG
282	29	0.033	30	CHG
287	30	0	30	CHG
297	30	0	30	CHG
301	30	0	30	CHG
335	30	0	30	CHG
343	30	0	30	CHG
413	14	0.533	30	CHG

## Sheet: NvSlAP3XP
overall statistics
CG	total methylated=100%	total unmethylated=0%	total=60
No data for CHG
CHH	total methylated=92.79%	total unmethylated=7.20%	total=1290
All	total methylated=93.111%	total unmethylated=6.888%	total=1350
Position	Number of unmethylated C	Fraction methylated C	Sample number	site-type
7	0	1	30	CHH
9	1	0	1	CHH
15	29	0	29	CHH
19	20	0.333	30	CHH
22	10	0.666	30	CHH
31	6	0.8	30	CHH
32	2	0.933	30	CHH
34	10	0.666	30	CHH
36	13	0.566	30	CHH
62	1	0.966	30	CHH
67	0	1	30	CHH
70	0	1	30	CHH
72	0	1	30	CHH
77	0	1	30	CHH
79	0	1	30	CHH
82	0	1	30	CHH
89	0	1	30	CHH
91	0	1	30	CHH
94	0	1	30	CHH
99	0	1	30	CHH
102	0	1	30	CHH
105	0	1	30	CHH
115	0	1	30	CHH
126	0	1	30	CHH
130	1	0.966	30	CHH
131	0	1	30	CHH
144	0	1	30	CHH
147	0	1	30	CHH
148	0	1	30	CHH
150	0	1	30	CHH
154	0	1	30	CHH
157	0	1	30	CHH
161	0	1	30	CHH
162	0	1	30	CHH
168	0	1	30	CHH
169	0	1	30	CHH
174	0	1	30	CHH
175	0	1	30	CHH
184	0	1	30	CHH
187	0	1	30	CHH
197	0	1	30	CHH
202	0	1	30	CHH
204	0	1	30	CHH
208	0	1	30	CHH
54	0	1	30	CG
117	0	1	30	CG

## Sheet: NvSv7E
overall statistics
CG	total methylated=87.34%	total unmethylated=12.65%	total=719
CHG	total methylated=89.63%	total unmethylated=10.36%	total=598
CHH	total methylated=92.24%	total unmethylated=7.75%	total=928
All	total methylated=89.977%	total unmethylated=10.022%	total=2245
Position	Number of unmethylated C	Fraction methylated C	Sample number	site-type
3	5	0.833	30	CHH
12	3	0.9	30	CHH
15	7	0.766	30	CHH
19	3	0.9	30	CHH
20	3	0.9	30	CHH
21	3	0.9	30	CHH
22	3	0.9	30	CHH
23	3	0.9	30	CHH
48	3	0.9	30	CHH
109	1	0.966	30	CHH
116	1	0.966	30	CHH
136	1	0.966	30	CHH
146	1	0.966	30	CHH
147	1	0.966	30	CHH
167	1	0.966	30	CHH
176	1	0.966	30	CHH
185	1	0.966	30	CHH
190	16	0.466	30	CHH
204	1	0.966	30	CHH
206	1	0.966	30	CHH
287	1	0.966	30	CHH
288	1	0.966	30	CHH
296	1	0.966	30	CHH
297	1	0.966	30	CHH
341	2	0.933	30	CHH
342	1	0.966	30	CHH
347	1	0.966	30	CHH
357	1	0.966	30	CHH
358	1	0.966	30	CHH
383	1	0.966	30	CHH
429	2	0.928	28	CHH
31	3	0.9	30	CG
34	3	0.9	30	CG
44	3	0.9	30	CG
64	2	0.933	30	CG
67	2	0.933	30	CG
84	1	0.966	30	CG
86	1	0.965	29	CG
94	1	0.966	30	CG
106	2	0.933	30	CG
139	1	0.966	30	CG
161	2	0.933	30	CG
173	1	0.966	30	CG
178	1	0.966	30	CG
225	15	0.5	30	CG
227	15	0.5	30	CG
241	1	0.966	30	CG
243	2	0.933	30	CG
264	15	0.5	30	CG
271	15	0.5	30	CG
312	1	0.966	30	CG
344	1	0.966	30	CG
349	1	0.966	30	CG
378	1	0.966	30	CG
393	1	0.966	30	CG
6	3	0.9	30	CHG
43	4	0.866	30	CHG
60	3	0.9	30	CHG
66	3	0.9	30	CHG
83	7	0.758	29	CHG
88	0	1	30	CHG
93	1	0.966	30	CHG
143	1	0.966	30	CHG
150	0	1	29	CHG
177	1	0.966	30	CHG
191	15	0.5	30	CHG
207	1	0.966	30	CHG
224	1	0.966	30	CHG
251	1	0.966	30	CHG
275	1	0.966	30	CHG
306	1	0.966	30	CHG
311	1	0.966	30	CHG
348	15	0.5	30	CHG
384	1	0.966	30	CHG
392	2	0.933	30	CHG

## Sheet: NvSvSsP
overall statistics
CG	total methylated=90.66%	total unmethylated=9.33%	total=300
CHG	total methylated=77.77%	total unmethylated=22.22%	total=180
CHH	total methylated=84.15%	total unmethylated=15.84%	total=2089
All	total methylated=84.468%	total unmethylated=15.531%	total=2569
Position	Number of unmethylated C	Fraction methylated C	Sample number	site-type
4	4	0.866	30	CHH
5	3	0.9	30	CHH
13	3	0.9	30	CHH
15	3	0.892	28	CHH
20	7	0.766	30	CHH
21	7	0.766	30	CHH
22	7	0.766	30	CHH
23	9	0.7	30	CHH
24	6	0.8	30	CHH
26	6	0.8	30	CHH
35	3	0.896	29	CHH
36	3	0.9	30	CHH
45	3	0.9	30	CHH
57	6	0.8	30	CHH
60	8	0.733	30	CHH
77	7	0.766	30	CHH
79	5	0.833	30	CHH
96	6	0.8	30	CHH
98	6	0.8	30	CHH
116	2	0.933	30	CHH
123	3	0.9	30	CHH
124	2	0.916	24	CHH
130	0	1	29	CHH
155	1	0.966	30	CHH
156	0	1	30	CHH
157	0	1	30	CHH
161	2	0.933	30	CHH
181	1	0.966	30	CHH
182	1	0.966	30	CHH
186	2	0.933	30	CHH
187	3	0.9	30	CHH
188	2	0.931	29	CHH
192	2	0.933	30	CHH
193	1	0.966	30	CHH
196	1	0.966	30	CHH
197	0	1	30	CHH
203	0	1	30	CHH
205	0	1	30	CHH
209	0	1	30	CHH
213	0	1	30	CHH
221	3	0.9	30	CHH
224	4	0.866	30	CHH
229	4	0.866	30	CHH
251	7	0.766	30	CHH
252	8	0.733	30	CHH
254	7	0.766	30	CHH
268	7	0.766	30	CHH
269	8	0.733	30	CHH
270	7	0.766	30	CHH
281	8	0.733	30	CHH
282	7	0.766	30	CHH
283	7	0.766	30	CHH
288	7	0.766	30	CHH
293	8	0.733	30	CHH
294	7	0.766	30	CHH
308	8	0.733	30	CHH
309	7	0.766	30	CHH
313	7	0.766	30	CHH
318	7	0.766	30	CHH
321	7	0.766	30	CHH
329	7	0.766	30	CHH
330	7	0.766	30	CHH
332	7	0.766	30	CHH
342	7	0.766	30	CHH
348	7	0.766	30	CHH
349	7	0.766	30	CHH
351	7	0.766	30	CHH
352	7	0.766	30	CHH
377	7	0.766	30	CHH
392	8	0.733	30	CHH
53	0	1	30	CG
87	0	1	30	CG
104	0	1	30	CG
163	1	0.966	30	CG
178	0	1	30	CG
215	0	1	30	CG
231	5	0.833	30	CG
241	6	0.8	30	CG
316	8	0.733	30	CG
387	8	0.733	30	CG
52	4	0.866	30	CHG
177	1	0.966	30	CHG
214	3	0.9	30	CHG
225	3	0.9	30	CHG
259	23	0.233	30	CHG
315	6	0.8	30	CHG

## Sheet: NvSlAP3XI
overall statistics
CG	total methylated=70%	total unmethylated=30%	total=180
CHG	total methylated=83.33%	total unmethylated=16.66%	total=150
CHH	total methylated=51.07%	total unmethylated=48.92%	total=1306
All	total methylated=56.112%	total unmethylated=43.887%	total=1636
Position	Number of unmethylated C	Fraction methylated C	Sample number	site-type
10	29	0.033	30	CHH
11	29	0.033	30	CHH
31	30	0	30	CHH
49	26	0.133	30	CHH
50	30	0	30	CHH
59	30	0	30	CHH
71	30	0	30	CHH
73	30	0	30	CHH
74	30	0	30	CHH
79	28	0	28	CHH
81	30	0	30	CHH
83	30	0	30	CHH
88	30	0	30	CHH
93	29	0.033	30	CHH
126	18	0.4	30	CHH
132	12	0.6	30	CHH
134	14	0.533	30	CHH
135	4	0.833	24	CHH
136	6	0.8	30	CHH
138	6	0.8	30	CHH
139	6	0.8	30	CHH
142	5	0.833	30	CHH
148	2	0.933	30	CHH
158	7	0.766	30	CHH
159	2	0.933	30	CHH
171	7	0.766	30	CHH
173	1	0.966	30	CHH
179	4	0.866	30	CHH
180	0	1	30	CHH
192	0	1	30	CHH
201	0	1	30	CHH
204	6	0.8	30	CHH
214	0	1	30	CHH
230	1	0.966	30	CHH
246	6	0.8	30	CHH
248	7	0.766	30	CHH
249	7	0.766	30	CHH
250	9	0.7	30	CHH
251	5	0.833	30	CHH
270	6	0.8	30	CHH
316	16	0.466	30	CHH
320	13	0.458	24	CHH
340	28	0.066	30	CHH
362	30	0	30	CHH
25	10	0.666	30	CG
102	14	0.533	30	CG
278	5	0.833	30	CG
305	6	0.8	30	CG
311	4	0.866	30	CG
349	15	0.5	30	CG
143	1	0.966	30	CHG
240	2	0.933	30	CHG
277	2	0.933	30	CHG
283	0	1	30	CHG
310	20	0.333	30	CHG

## Sheet: NvSl7YP
overall statistics
CG	total methylated=85.84%	total unmethylated=14.15%	total=537
CHG	total methylated=85.33%	total unmethylated=14.66%	total=150
CHH	total methylated=51.11%	total unmethylated=48.88%	total=538
All	total methylated=70.530%	total unmethylated=29.469%	total=1225
Position	Number of unmethylated C	Fraction methylated C	Sample number	site-type
9	17	0.433	30	CHH
37	8	0.733	30	CHH
52	8	0.733	30	CHH
58	12	0.6	30	CHH
75	15	0.5	30	CHH
102	15	0.5	30	CHH
118	15	0.5	30	CHH
119	16	0.466	30	CHH
272	0	1	30	CHH
302	0	1	30	CHH
327	20	0.333	30	CHH
328	20	0.31	29	CHH
330	20	0.31	29	CHH
345	20	0.333	30	CHH
346	18	0.4	30	CHH
350	20	0.333	30	CHH
353	21	0.3	30	CHH
356	18	0.4	30	CHH
24	0	1	30	CG
63	0	1	30	CG
68	1	0.966	30	CG
82	0	1	30	CG
95	1	0.966	30	CG
100	1	0.965	29	CG
131	0	1	30	CG
150	4	0.866	30	CG
159	0	1	30	CG
166	0	1	30	CG
169	1	0.966	30	CG
287	0	1	30	CG
290	0	0	0	CG
293	0	1	30	CG
308	0	1	29	CG
313	10	0.666	30	CG
336	20	0.333	30	CG
341	20	0.333	30	CG
343	18	0.379	29	CG
16	0	1	30	CHG
26	1	0.966	30	CHG
165	7	0.766	30	CHG
245	1	0.966	30	CHG
323	13	0.566	30	CHG

## Sheet: NvSl7XE
overall statistics
CG	total methylated=24.04%	total unmethylated=75.95%	total=420
CHG	total methylated=23.33%	total unmethylated=76.66%	total=450
CHH	total methylated=22.13%	total unmethylated=77.86%	total=750
All	total methylated=22.962%	total unmethylated=77.037%	total=1620
Position	Number of unmethylated C	Fraction methylated C	Sample number	site-type
3	23	0.233	30	CHH
4	23	0.233	30	CHH
5	25	0.166	30	CHH
6	23	0.233	30	CHH
10	23	0.233	30	CHH
11	24	0.2	30	CHH
31	23	0.233	30	CHH
36	23	0.233	30	CHH
56	23	0.233	30	CHH
58	23	0.233	30	CHH
59	23	0.233	30	CHH
84	23	0.233	30	CHH
102	23	0.233	30	CHH
119	23	0.233	30	CHH
120	23	0.233	30	CHH
145	22	0.266	30	CHH
152	23	0.233	30	CHH
172	30	0	30	CHH
182	23	0.233	30	CHH
183	23	0.233	30	CHH
212	23	0.233	30	CHH
221	23	0.233	30	CHH
226	23	0.233	30	CHH
240	23	0.233	30	CHH
242	23	0.233	30	CHH
67	21	0.3	30	CG
70	23	0.233	30	CG
80	23	0.233	30	CG
122	23	0.233	30	CG
133	23	0.233	30	CG
142	23	0.233	30	CG
175	23	0.233	30	CG
186	23	0.233	30	CG
197	23	0.233	30	CG
209	23	0.233	30	CG
214	23	0.233	30	CG
244	22	0.266	30	CG
261	23	0.233	30	CG
263	23	0.233	30	CG
20	23	0.233	30	CHG
39	23	0.233	30	CHG
42	23	0.233	30	CHG
48	23	0.233	30	CHG
79	23	0.233	30	CHG
96	23	0.233	30	CHG
124	23	0.233	30	CHG
129	23	0.233	30	CHG
179	23	0.233	30	CHG
203	23	0.233	30	CHG
213	23	0.233	30	CHG
227	23	0.233	30	CHG
243	23	0.233	30	CHG
260	23	0.233	30	CHG
287	23	0.233	30	CHG

## Sheet: NvSv3P
overall statistics
CG	total methylated=96.56%	total unmethylated=3.43%	total=320
CHG	total methylated=94.76%	total unmethylated=5.23%	total=210
CHH	total methylated=95.97%	total unmethylated=4.02%	total=2810
All	total methylated=95.958%	total unmethylated=4.041%	total=3340
Position	Number of unmethylated C	Fraction methylated C	Sample number	site-type
1	8	0.733	30	CHH
6	10	0.666	30	CHH
20	20	0.333	30	CHH
27	2	0.931	29	CHH
32	1	0.966	30	CHH
37	1	0.966	30	CHH
40	0	1	30	CHH
44	0	1	30	CHH
50	0	1	30	CHH
53	0	1	29	CHH
59	0	1	30	CHH
80	0	1	30	CHH
81	0	1	30	CHH
90	0	1	30	CHH
91	0	1	30	CHH
101	0	1	30	CHH
112	0	1	30	CHH
113	0	1	30	CHH
115	0	1	30	CHH
118	1	0.966	30	CHH
119	0	1	30	CHH
121	0	1	30	CHH
123	0	1	29	CHH
137	0	1	30	CHH
138	0	1	30	CHH
144	0	1	30	CHH
148	0	1	30	CHH
174	0	1	30	CHH
181	0	1	30	CHH
195	0	1	30	CHH
237	0	1	30	CHH
242	0	1	30	CHH
265	0	1	30	CHH
274	0	1	30	CHH
276	0	1	30	CHH
277	0	1	30	CHH
279	0	1	30	CHH
280	0	1	30	CHH
290	0	1	30	CHH
292	0	1	30	CHH
295	0	1	30	CHH
302	0	1	30	CHH
303	0	1	30	CHH
305	0	1	30	CHH
306	0	1	30	CHH
311	0	1	30	CHH
312	0	1	30	CHH
317	0	1	30	CHH
319	0	1	30	CHH
323	0	1	30	CHH
326	0	1	30	CHH
331	0	1	30	CHH
332	0	1	30	CHH
334	0	1	30	CHH
335	0	1	30	CHH
344	0	1	30	CHH
345	0	1	30	CHH
346	0	1	30	CHH
349	0	1	30	CHH
352	0	1	30	CHH
353	0	1	30	CHH
355	0	1	30	CHH
356	0	1	30	CHH
359	0	1	30	CHH
363	0	1	30	CHH
364	0	1	30	CHH
366	0	1	30	CHH
367	0	1	30	CHH
369	0	1	30	CHH
372	0	1	30	CHH
375	0	1	30	CHH
378	0	1	30	CHH
381	0	1	30	CHH
384	0	1	30	CHH
392	0	1	30	CHH
393	0	1	30	CHH
394	0	1	30	CHH
405	0	1	30	CHH
409	0	1	30	CHH
412	0	1	30	CHH
414	0	1	30	CHH
418	2	0.933	30	CHH
420	4	0.866	30	CHH
421	11	0.633	30	CHH
423	3	0.9	30	CHH
428	5	0.833	30	CHH
434	3	0.9	30	CHH
442	8	0.733	30	CHH
446	10	0.666	30	CHH
449	5	0.827	29	CHH
453	3	0.625	8	CHH
454	4	0.5	8	CHH
458	3	0.9	30	CHH
463	1	0.966	30	CHH
472	8	0.466	15	CHH
473	0	1	15	CHH
474	0	1	8	CHH
25	11	0.633	30	CG
71	0	1	29	CG
103	0	1	29	CG
107	0	1	29	CG
134	0	1	28	CG
146	0	1	30	CG
151	0	1	30	CG
176	0	1	30	CG
186	0	1	30	CG
341	0	1	30	CG
387	0	1	25	CG
24	11	0.633	30	CHG
56	0	1	30	CHG
70	0	1	30	CHG
73	0	1	30	CHG
85	0	1	30	CHG
126	0	1	30	CHG
182	0	1	30	CHG

## Sheet: NvSv3E
overall statistics
CG	total methylated=50%	total unmethylated=50%	total=346
CHG	total methylated=50%	total unmethylated=50%	total=300
CHH	total methylated=51.62%	total unmethylated=48.37%	total=1290
All	total methylated=51.084%	total unmethylated=48.915%	total=1936
Position	Number of unmethylated C	Fraction methylated C	Sample number	site-type
8	15	0.5	30	CHH
17	22	0.266	30	CHH
20	15	0.5	30	CHH
24	11	0.633	30	CHH
38	15	0.5	30	CHH
45	15	0.5	30	CHH
48	14	0.533	30	CHH
60	15	0.5	30	CHH
62	15	0.5	30	CHH
63	15	0.5	30	CHH
65	15	0.5	30	CHH
80	15	0.5	30	CHH
81	15	0.5	30	CHH
100	15	0.5	30	CHH
101	15	0.5	30	CHH
112	14	0.533	30	CHH
113	16	0.466	30	CHH
119	15	0.5	30	CHH
122	15	0.5	30	CHH
137	15	0.5	30	CHH
143	16	0.466	30	CHH
154	15	0.5	30	CHH
155	15	0.5	30	CHH
158	14	0.533	30	CHH
161	15	0.5	30	CHH
164	15	0.5	30	CHH
170	15	0.5	30	CHH
171	15	0.5	30	CHH
172	15	0.5	30	CHH
178	15	0.5	30	CHH
190	15	0.5	30	CHH
200	15	0.5	30	CHH
215	15	0.5	30	CHH
229	15	0.5	30	CHH
242	15	0.5	30	CHH
248	15	0.5	30	CHH
256	15	0.5	30	CHH
260	15	0.5	30	CHH
268	14	0.533	30	CHH
269	13	0.566	30	CHH
343	6	0.8	30	CHH
349	8	0.733	30	CHH
362	11	0.633	30	CHH
56	15	0.5	30	CG
69	15	0.5	30	CG
72	15	0.5	30	CG
91	15	0.5	30	CG
94	15	0.5	30	CG
104	15	0.5	30	CG
134	15	0.5	30	CG
193	16	0.466	30	CG
253	15	0.5	30	CG
263	15	0.5	30	CG
284	15	0.5	30	CG
316	7	0.562	16	CG
32	15	0.5	30	CHG
42	15	0.5	30	CHG
53	15	0.5	30	CHG
68	16	0.466	30	CHG
71	15	0.5	30	CHG
90	15	0.5	30	CHG
103	15	0.5	30	CHG
125	14	0.533	30	CHG
133	15	0.5	30	CHG
146	15	0.5	30	CHG

[truncated: 5 more sheets: NvSvAP3P, NvSv7I, NvSlAP3YP, NvSv7P, Methylation context abundance]
