# Supplementary material for: DNA methylation and genetic degeneration of the Y chromosome in the dioecious plant Silene latifolia
Source: BMC Genomics. 2018 Jul 16;19:540. doi: 10.1186/s12864-018-4936-y (PMC6048894; doi:10.1186/s12864-018-4936-y)
Supplement: Supplementary file 4 — Table S1. Primer list. List of primers used in this work. (XLSX 19 kb) [file 12864_2018_4936_MOESM4_ESM.xlsx]

## Sheet: Hoja1
Primer Name	Sequence 5'-3'	Tm	Experimental procedure
DD44Y RACE 5'	TTTCTCGGTTTTAACAGGAGCCTTGGTAGCAA	68	RACE
DD44YO RACE 5'	TGGCCTCAAACCAGGTCTAAAAAGCTCCG	68.6	RACE
SlY3O RACE 5'	ACTGGACGACATTCTCATGGCCAGTAAGGG	75	RACE
SlY3 RACE 5'	AACAGCAACACGATCACCATT	65	RACE
DD44Y GSP1	TAACAGGAGCCTTGGTAGCAAAGCTCT	72	Chromosome walking
DD44Y GSP2	TAAAGCATTTCGAGCGACAGGGATGGT	72	Chromosome walking
Sl3X 5' GSP2	TCGACGGTTTTTCTTGGTTTTTGCGGC	72	Chromosome walking
Sl3X 5' GSP1	GGTACACCAGATGTTCTTGACGGAACTCC	72	Chromosome walking
SlX3 3' GSP2	GGGAAATTATTGGGTCATGGTCAATTTGG	68	Chromosome walking
SlX3 3' GSP1	GGTGTACCAACAACAACAATTACCCAT	67	Chromosome walking
Sv3 3' GSP2	GGGAAATTATTGGGTCATGGTCAATTTGGT	69	Chromosome walking
Sv3 3' GSP1	CAAGACGACAATCTTCGATTCCTTGTGGT	70	Chromosome walking
DD44Y GSP3	AAGACGGTTTTACGGGGTGGACACTCT	74	Chromosome walking
DD44F	CGAACCGCATAAGATCGACC	66	Chromosome walking
DD44R	AACAGGAGCCTTGGTAGCAA	66	Chromosome walking
DD44 GSP4	TTTCTTCCAAACTTGATACCAGCCCGGG	73	Chromosome walking
DD44 GSP5	AGGGTGCTATATTGTAGACAACCGGACT	71	Chromosome walking
Sv7IF2	TGTCTTTTACATGTGAGACCGTCT	65	MeDIP
Sv7IR2	ATGTGAGAACACCAACCCCG	68	MeDIP
SvAP3P2F	GGCAACCATACTCTTGAATGAAAAC	64	MeDIP
SvAP3P2R	AGTCTTTTGATGTGTTCATTGAGATGA	64	MeDIP
SlAP3YP2F	ACCCGAAATAGACCCGAAACC	67	MeDIP
SlAP3YP2R	TTTGAGATGATTAGACATTACGTTAACT	61	MeDIP
SlSsXP2F	AAAGGGCATTAACCAAAATCCG	64	MeDIP
SlSsXP2R	ACAAGTTTGATTATTTTGAATTTCGGT	61	MeDIP
SlSsYI2F	ACTTTGGATTGTCCTCTCAGTAGA	65	MeDIP
SlSsYI2R	CTTCCGAGCCGAGCCTCA	70	MeDIP
Sv3PF	ATTCCGCTAGTCAAATCTTCTTTCT	63	MeDIP
Sv3PR	AGGAAGTGGATTCGAACGTGA	66	MeDIP
SlX3PF	GCTAAACCATTGGAGATACCCATG	65	MeDIP
SlX3PR	ATAAGTTCATTTTAAGTTGTGGGCCA	64	MeDIP
SlY3PF	GGGTGATTAGAGGATTGGTAAACG	65	MeDIP
SlY3PR	CGAGATTAATTTCCGCGGTTTGA	65	MeDIP
Sv3EF	ACAACATCAGGAGTTCCGTCA	66	MeDIP
Sv3ER	TCGAAGATTGTCGTCTTGAACT	63	MeDIP
Sv3IF	TGGGGCGAGAGAGTACTTGG	69	MeDIP
Sv3IR	ACAGTACTACTAATATCTCCGTCTCA	63	MeDIP
SlX3IF	TCCGATCATTTGTTTACTTTTTAAGGC	63	MeDIP
SlX3IR	TGATCCTTCAACCTTGGGACA	66	MeDIP
SlY3IF	AATCCGAGCTTATGTGCAATTTT	63	MeDIP
SlY3IR	TGGTGTAGAATTCGAGCTGTGT	66	MeDIP
SlAP3XI2F	CCATCCAGATCAATTGTTGGCC	66	MeDIP
SlAP3XI2R	AACAAATGATTGAAACGGCTTCG	64	MeDIP
SlAP3XP2F	AAAGAGGCTCATTGTCATACTACA	63	MeDIP
SlAP3P2R	TGGAAAGTAGTAAGTGGATGTTAACT	63	MeDIP
SlSsXI2F	TGGATTGTCCTCTCAGTAGATGG	65	MeDIP
SlSsXI2R	TTGATGAGTGTTAGTACAAGCTCA	63	MeDIP
SlY4P2F	CCAAAACCCTCCAACCAAACA	66	MeDIP
SlY4P2R	ACAGTGAAAAGAAGAGAAAACAGAT	62	MeDIP
SlX7I2F	TGTTCTGATTTAAGGATGCATTCACT	64	MeDIP
SlX7I2R	CAACTGAATGCATGCTTGGGT	66	MeDIP
DD44XPF	AACAAGTCAATTCGTGTCATTTCG	64	MeDIP
DD44XPR	GTGATCCGAATAGTGTGACTCGA	66	MeDIP
SvDD44PF	ACCTGATAACCTGATTGATAGCA	63	MeDIP
SvDD44PR	AGGCTCTGTTTGACACGATAT	63	MeDIP
DD44YPF	TGTGGGTTAATAGATGGGGAAAGG	66	MeDIP
DD44YPR	ACTCACATTTTCAAATCTTGTTCCT	62	MeDIP
DD44EIEF	ATGTCAATGGCGAACCGCAT	68	MeDIP
SlY3P2F	TAATCTCTACTCACCTTAATCAAACCG	63	MeDIP
SlY3P2R	ACTCGGCCGATTACCCCAG	70	MeDIP
Sl3EF	TCCGTCAAGAACATCTGGTGT	66	MeDIP
SvDD44EIEF	CATCAGATCGGCCATCCCTG	68	MeDIP
SvDD44EIER	AGGAGCCTTGGTAGAAAAGCC	67	MeDIP
DD44XP2F	AAGGTTAGTTCAGGTGGGCG	67	MeDIP
DD44XP2R	TAAGGCAGACCCGAGACTCA	68	MeDIP
DD44YP2F	ACGATTTTGCCTTTATTAATTTGATGG	62	MeDIP
DD44YP2R	TTCTTCCAAACTTGATATCAAATCTCA	62	MeDIP
Sl3E2F	TGTACCAACAACAACAATTACCCA	64	MeDIP
Sl3E2R	GACCATGACCCAATAATTTCCCA	65	MeDIP
Sv3I2F	GTGTGATAATGTACTCGTTTTATTCCG	63	MeDIP
Sv3I2R	TGGACAACCAAACTCAAAAATCCT	65	MeDIP
AP3XPBSF	ATTGTYATAYTAYAAAAGTAA	36-42	BS
AP3XPBSR	CATCCAAATTTTTTCTTRCACTARAAAAA	50-53	BS
AP3YPBSF	AAAATAAATAAGTTAAYGTAATGT	42-43	BS
AP3YPBSR	TTTTTCCACCCAATTTTTTTCTC	51	BS
AP3XPBSF	TTAATGTAATAAGTAATATATTTAAATTAAAA	45	BS
AP3XPBSR	ATATAAAATAAATTTAATATATTTTATAATTATCATAAA	46	BS
AP3YPBSF	GTTTTTGTTAGGTTTATTTAAAAGTAATTAT	49	BS
AP3YPBSR	ATAAAAAATAAATTTAATATATTTTATAATTATCATAAA	48	BS
NVSlAP3YPBSF	YTATTATTYATTGAYYYGAAAATGAYY	44-55	BS
NVSlAP3YPBSR	TTTTTCCACCCAATTTTTTTCTCR	48-50	BS
NVSlAP3XPOBSF	TAYAYTYAAAYYAAAAAAGAGGYTYATTGT	48-57	BS
NVSlAP3XPOBSR	TTTTTTCATCCAAATTTTTTCTTRCACTA	50-51	BS
NVSlAP3XPBSF	ATAYTAYAAAAGTAAYYAYAYAAAAATAAATAT	45-53	BS
NVSlAP3XPBSR	TRCACTARAAAAATRRARRAATTATTAATAATA	47-54	BS
NVSvAP3PBSF	GAATGAGTAGTYTGTATGATGTAGTYTATGTY	55-59	BS
NVSvAP3PBSR	ACCCAAATATTTTCTTRAAAAATRRARRAATTR	49-56	BS
NVSvSsPBSF	TTTTTTAYYAATATGTYATATYGYTAAGTTTTT	48-54	BS
NVSvSsPBSR	ATATTTTRTTTARRTATCAATATCARAATCAA	47-52	BS
NVSv7EBSF	YYTAGAATGGYAGAAATGTGGGAATGY	53-59	BS
NVSv7EBSR	ARCAACAACCTRAATARCATTAACCATCTTA	53-57	BS
NVSv7IBSF	TTGTTGTTTTGGTTTAAYTAAGGATGYATTYA	52-56	BS
NVSv7IBSR	CATCCTTRTATAAACCATAACAARAAACAATCA	54-56	BS
NVSv3PBSF	TTYTTTYTAAATYTAYTTYTGTTAATATTAAT	45-51	BS
NVSv3PBSR	TTTTTTTTTTTAATTATTTTTTTTTTRRRTTTTA	45-48	BS
SlAP3YPBS2 F	TTATTATTTATTGATTTGAAAATGAT	43	BS
SlAP3YPBS2 R	TTAATACTTTAAATCTTTTAATATAC	43	BS
Sl4YPBSR	TTATTGGGTATTTAATTTTATTTTAAAATTTTTTAATT	50	BS
Sl4YPBSF	ACTTAAAACTTTATAAAAAAATTAAATAAATTTTAAAAAT	50	BS
Sv3PBSF	TGTTTATTAAACAGGATTAATAAGTTTTATG	51	BS
Sv3PBSR	TTAATTTAAAATACTTATAAAAAATATATTTTATATAAAT	49	BS
VSvAP3PBSF	TTGTTTATTATTATTTATGGGTAATTATAT	48	BS
VSvAP3PBSR	ATTTAATATATTTTATAATTATCATAAA	42	BS
SvSsPBSF	TTTTTTATTAATTTGTTATTTAATTTTTA	43	BS
SvSsPBSR	TTAAAAAACAATACTCTAATTAATAAC	46	BS
Sl4YPBSF	TGGGTATTTAATTTTATTTTAAAATTTTTTAATT	48	BS
Sl4YPBSR	AAAAAATTAAATAAATTTTAAAAATTTAAAC	44	BS
Sv7EBSF	TTTTAGTAATTGATTTAATTTTATATT	43	BS
Sv7EBSR	CACCCTTAAACATAATTAAC	43	BS
Sv7IBSF	TTGGTTTATTAAGGTTGTATTTAT	45	BS
Sv7IBSR	AATTTATATAAAAATATAAAACTRTCTCACATATA	50-51	BS
NvSl4YPBSF	GGAGTTAGATTAGAATTYATTGGGTATYT	53-55	BS
NvSl4YPBSR	CTRRRTCATTRAAACTTTTRAAAAA	42-51	BS
NVSl4YPBOSF	AAAYTTGAGTGTAAAAATAGGTATGAGATT	52-53	BS
NVSl4YPBOSR	AATCTRRRTCATTRAAACTTTTRAAAAAACTTRR	49-58	BS
NvSl7YPBSF	YTYAAAGTTTGGTYYATGGTTYAAYTT	47-56	BS
NvSl7YPBSR	ATTCTTTCCTTRCTTTRTTTTACTTCTACTA	52-55	BS
NvSl7XEBSF	ATGGAGAAATTYYYAGTAATTGATTT	46-51	BS
NvSl7XEBSR	TARRCATAATTRRCTTACTCTCCTCAC	52-58	BS
NvSv7PBSF	TTGAYGAAATAAAYTTTTAYTGAYTA	43-50	BS
NvSv7PBSR	RAATTRRRTTTATTCTTTCCTTCCT	46-52	BS
NvSlAP3XIBSF	YYAYTGGTYTAAGAAGTYTTGTATATTTT	48-55	BS
NvSlAP3XIBSR	TATCAACATATTATTRARCTTTAACAAC	48-51	BS
NvSl3XPBSF	YATGTAGAGTGGYTTGGTTTAAGYA	51-56	BS
NvSl3XPBSR	TATRRRTTTCRACRATRATRATRAARA	43-56	BS
NvSv3EBSF	ATGGGTGYATGTTTTTYTAYAATYAA	46-53	BS
NvSv3EBSR	ATAARTATAACCAAATTRACCATRACC	49-53	BS
VSl4YPBSF	TTTATTGGGTATTTAATTTTATTTTAAAATTTTTTAATT	50	BS
VSl4YPBSR	TTAAAACTTTATAAAAAAATTAAATAAATTTTAAAAATTT	49	BS
VSl7YPBSF	TTTAAAGTTTGGTTTATGGTTTAATTT	47	BS
VSl7YPBSR	ATTCTTTCCTTACTTTATTTTACTTCTACTA	52	BS
VSl7XEBSF	TTTTAGTAATTGATTTAATTTTATATT	43	BS
VSl7XEBSR	CACCCTTAAACATAATTAACT	44	BS
VSv7PBSF	TTTTATTGATTAAAATTTTTGGTTATAAATT	47	BS
VSv7PBSR	TTATACAATTAAAATTTACAATTAAATTAA	45	BS
VSlAP3XIBSF	TTATTGGTTTAAGAAGTTTTGTATATTTT	48	BS
VSlAP3XIBSR	TATCAACATATTATTAAACTTTAACAAC	48	BS
VSl3XPBSF	TAAGTAATTAGTTTTATGAAGTTAGTAGT	50	BS
VSl3XPBSR	AAAATAATAAAAATAATAATAATAATTTAAT	43	BS
VSv3EBSF	ATGGGTGTATGTTTTTTTATAATTAA	46	BS
VSv3EBSR	ATAAATATAACCAAATTAACCATAACC	49	BS
NvSl4YPBSF	ATTAGAATTYATTGGGTATYTAAYTYY	46-53	BS
NvSl4YPBSR	CTRRRTCATTRAAACTTTTRAAAAA	42-51	BS
NVSl4YPBOSF	YTTGAGTGTAAAAATAGGTATGAGATTYY	51-55	BS
NVSl4YPBOSR	AATCTRRRTCATTRAAACTTTTRAAAAAACTTRR	49-58	BS
NvSl7YPBSF	YTYAAAGTTTGGTYYATGGTTYAAYTT	47-56	BS
NvSl7YPBSR	ATTCTTTCCTTRCTTTRTTTTACTTCTACTA	52-55	BS
NvSl7♀EBSF	ATGGAGAAATTYYYAGTAATTGATTT	46-51	BS
NvSl7♀EBSR	TARRCATAATTRRCTTACTCTCCTCAC	52-58	BS
NvSv7PBSF	TTGAYGAAATAAAYTTTTAYTGAYTA	43-50	BS
NvSv7PBSR	RAATTRRRTTTATTCTTTCCTTCCT	46-52	BS
NvSlAP3XIBSF	YYAYTGGTYTAAGAAGTYTTGTATATTTT	48-55	BS
NvSlAP3XIBSR	AACCAATATCAACATATTATTRARCTTTA	48-51	BS
NvSl3XPBSF	YATGTAGAGTGGYTTGGTTTAAGYA	51-56	BS
NvSl3XPBSR	TATRRRTTTCRACRATRATRATRAARA	43-56	BS
NvSv3EBSF	ATGGGTGYATGTTTTTYTAYAATYAA	46-53	BS
NvSv3EBSR	ATAARTATAACCAAATTRACCATRACC	49-53	BS
VSl4YPBS2F	TTTGAGTGTAAAAATAGGTATGAGATTTT	51	BS
VSl4YPBS2R	AATCTAAATCATTAAAACTTTTAAAAAAACTTAA	50	BS
VSv7PBS2F	TTTTTTTTTATATTGTATGTTTTTATGAGATTT	49	BS
VSv7PBS2R	TTTTTTTAAATTTTTATTTATACAATTAAAA	44	BS
NVSv7PBS2F	TTTTTTTTRATATTGTARGTRTTTARGAGATRT	49-55	BS
NvSv7PBS2R	TTTTTTTYAATTTTTYTTTYTYCAATTYYAA	44-52	BS
NvSv7PBSBPF	AAAAAATYATTGTTTTTTGAATTYTTAT	43-46	BS
NvSv7PBSBPR	TTRRAATTTRCAATTRAATTRRRTT	39-51	BS
VSv3PBS2F	TTAAATTTTTTTTTTAAATTTATTTTTG	42	BS
VSv3PBS2R	TAATTATTTTTTTTTTAAATTTTATTTA	41	BS
VSl3CPBS2F	ATAATTTAAAATGAATTTATAGAAAAA	43	BS
VSl3XPBS2R	AATTAAATTAAATTAAATTTAAAAAAAA	41	BS
NvSlAP3YP2F	GAAAYAGAYYYGATAATAAAYYYGAAA	46-56	BS
NvSlAP3YP2R	CRRARRAATTATTAATAATRRAAART	40-51	BS
NvSv3EBS2F	GTTTTTYTAYAATYAAAGTGTYAGGATYA	48-55	BS
NvSv3EBS2R	ATTCTTATCAATTTTCTTAACTRCAA	46-48	BS
VSlAP3PBSF2	GAATGAGTAGTTTGTATGATGTAGTTTATGTT	55	BS
VSlAP3PBSR2	ACCCAAATATTTTCTTAAAAAATAAAAAAATTA	49	BS
VSv7IBSF2	TTGTTGTTTTGGTTTAATTAAGGATGTATTTA	53	BS
VSv7IBSR2	CATCCTTATATAAACCATAACAAAAAACAATCA	54	BS
NvSvAP3BS2F	AYAAATGAYYGAGAYGGAATGAGTA	49-56	BS
NvSvAP3PBS2R	TTTTTCACCCAAATATTTTCTTRAA	46-47	BS
NvSv3PBS2F	YTAGTYAAATTTGTTAAATYATTYYGYTAGT	48-56	BS
NvSv3PBS2R	TTTTATTTRAATTRATTRRATTRTTRAAA	41-50	BS
NvSv3PBS3F	YTAGTYAAATTTGTTAAATYATTYY	41-49	BS
NvSv3PBS3R	ATTRTTRAAARAATTATTRAATTTRATTTRARRTRCTT	48-58	BS
NvSv7IBS2F	TYAYTGAGAYTGATATATTTGGTGGT	50-54	BS
NvSv7IBS2R	CTTRARTAAACCAAAACCARAAACAA	48-53	BS
NvSlAP3EBSF	GGGAAGAGGAAAGTTAGAGATAAAGAAA	55	BS
NvSlAP3EBSR	ATCATAARAARARAAACCTTARCATCACA	50-55	BS
NvSl7EBSF	TTTAAYYYYATAYYTAGAATGGYAGAAATG	49-58	BS
NvSl7EBSR	TRCATCAATTCARTRAACRCATCCTTA	50-56	BS
NvSl3EBSF	GYYGYAAAAAYYAAGAAAAAYYGTYGAAAA	49-60	BS
NvSl3EBSR	AATTTTCTTAACARCAACACRATCACCATT	53-56	BS
NvSlSsEBSF	TGAAGAGGGTATTATTTYAGGAAGTGA	53-55	BS
NvSlSsEBSR	ACTAATCTCARAAAACCARCCARRAAT	50-56	BS
SlAP3YPBS4F	ATTGAYYYGAAAATGAYYYGAYTYAAAATG	49-60	BS
SlAP3YPBS4R	AAAATCRRARRAATTATTAATAATRRAAA	43-51	BS
SlAP3YPBS5F	TATTATTYATTGAYYYGAAAA	36-44	BS
SlAP3YPBS5R	RRARRAATTATTAATAATRRAAART	38-49	BS
NvSv7PBS4F	YAAAGTYTATTGAYGAAATAAAYTTTTA	45-51	BS
NvSv7PBS4R	TTTTTTTRAATTTTTRTTTRTRCAATTRRAATT	45-53	BS
